# Supplementary material for: Temporal Electroencephalography Traits Dissociating Tactile Information and Cross-Modal Congruence Effects
Source: Sensors (Basel). 2023 Dec 21;24(1):45. doi: 10.3390/s24010045 (PMC10780639; doi:10.3390/s24010045)
Supplement: Supplementary file 1 [file sensors-24-00045-s001.zip]

Archive with 1 entries (1 files):
- sensors-2743000-supplementary.pdf
